# Supplementary material for: The burden of prostate cancer in Trinidad and Tobago: one of the highest mortality rates in the world
Source: Cancer Causes Control. 2018 May 17;29(7):685–97. doi: 10.1007/s10552-018-1038-8 (PMC5999193; doi:10.1007/s10552-018-1038-8)
Supplement: Supplementary file 1 — Supplementary material 1 (XLSX 42 KB) [file 10552_2018_1038_MOESM1_ESM.xlsx]

## Sheet: Sheet1
Basis of diagnosis	Percent of cases, (%)
Laboratory	0.626649
Histology of metastases	0.0989446
Cytology	0.0329815
Surgery/Autopsy	0.197889
Unknown	0.247361
Clinical only	1.68206
Clinical investigation/Ultrasound	2.98483
Autopsy/Histology	3.82586
Death certificate only	23.5488
Histology of primary	66.5897
